# Supplementary material for: Predictive characteristics and model development for acute heart failure preceding hip fracture surgery in elderly hypertensive patients: a retrospective machine learning approach
Source: BMC Geriatr. 2024 Mar 28;24:296. doi: 10.1186/s12877-024-04892-8 (PMC10976760; doi:10.1186/s12877-024-04892-8)
Supplement: Supplementary file 1 — Supplementary Material 1. [file 12877_2024_4892_MOESM1_ESM.xlsx]

## Sheet: Sheet1
ID	Heart_failure(Yes=1, No=0)	Sex(Male=1, Femal=0)	Age	Stroke(Yes=1, No=0)	Coronary_heart_disease(Yes=1, No=0)	Diabetes(Yes=1, No=0)	COPD(Yes=1, No=0)	Cancer(Yes=1, No=0)	Arrhythmia(Yes=1, No=0)	Complications(Yes=1, No=0)	Anemia(Yes=1, No=0)	lower_limb_venous_thrombosis(Yes=1, No=0)	hypokalemia(Yes=1, No=0)	hyponatremia(Yes=1, No=0)	hypoalbuminemia(Yes=1, No=0)
1	1	1	80	1	0	0	0	0	0	0	0	1	0	1	1
2	1	0	72	1	0	1	0	0	0	1	1	0	0	0	0
3	1	0	84	0	0	0	0	0	0	0	1	0	0	0	0
4	1	0	84	0	0	0	1	0	1	1	1	0	0	0	0
5	1	0	74	1	1	1	0	0	1	1	1	1	0	0	1
6	1	0	76	0	1	1	0	0	0	1	0	1	0	0	0
7	1	0	67	1	0	0	0	0	0	0	0	1	1	0	1
8	1	0	83	1	1	0	0	0	0	0	1	0	0	0	0
9	1	1	80	1	0	0	0	0	0	1	0	0	0	0	0
10	1	0	82	1	0	0	0	0	0	1	1	1	0	0	1
11	1	0	84	0	0	1	0	0	0	0	0	0	0	1	0
12	1	0	87	1	0	0	0	0	0	1	1	1	1	0	1
13	1	0	75	1	1	1	0	0	1	0	1	0	0	0	0
14	1	0	87	1	0	0	0	0	0	0	0	0	0	0	0
15	1	0	68	1	0	0	0	0	0	1	0	0	0	0	0
16	1	0	83	1	1	1	0	0	0	0	1	1	0	0	1
17	1	0	76	1	0	0	0	0	0	1	1	1	0	0	1
18	1	0	80	1	0	0	0	0	0	0	0	0	1	0	0
19	1	0	71	1	0	0	0	0	0	1	0	0	0	0	0
20	1	0	87	1	1	0	0	0	0	1	0	0	0	0	0
21	1	0	68	1	0	0	0	0	0	0	0	0	0	0	0
22	1	1	65	0	0	0	0	0	1	0	0	0	0	0	0
23	1	0	67	1	1	1	0	0	0	0	1	1	0	0	1
24	1	0	79	0	1	0	0	0	1	0	0	0	1	0	0
25	1	0	75	0	0	0	0	0	0	0	1	1	0	0	1
26	1	1	69	0	0	0	0	0	0	0	0	0	1	0	0
27	1	1	80	1	0	0	0	0	0	0	0	1	1	1	1
28	1	0	82	1	0	1	0	0	0	0	1	1	0	1	1
29	1	0	82	0	1	0	0	0	1	0	0	1	0	1	1
30	1	0	86	1	0	0	1	0	0	0	0	1	1	1	1
31	1	0	73	1	1	0	0	0	0	1	0	1	1	0	1
32	1	0	90	0	0	0	0	0	0	1	0	0	0	0	0
33	1	0	78	1	0	1	0	0	0	1	1	0	0	0	0
34	1	1	71	1	1	1	0	0	0	0	1	1	1	1	1
35	1	0	76	1	0	1	0	0	1	1	0	0	0	0	0
36	1	0	67	1	0	1	0	0	0	0	1	0	0	0	0
37	1	0	86	1	0	0	0	0	0	1	1	1	1	1	1
38	1	1	83	1	1	0	0	0	0	1	1	0	0	0	0
39	1	0	65	1	1	1	0	0	0	1	1	1	0	1	1
40	1	0	90	1	0	0	0	0	0	1	1	1	0	1	1
41	1	0	82	1	0	0	1	0	0	1	1	1	0	1	1
42	1	0	68	1	1	1	0	0	0	1	1	0	0	0	0
43	1	0	81	0	1	1	0	0	0	0	1	0	0	0	0
44	1	0	89	0	0	0	0	0	1	0	1	1	0	1	1
45	1	0	67	1	1	1	0	0	0	0	0	0	0	0	0
46	1	0	88	1	1	1	0	0	0	1	0	1	0	0	0
47	1	0	80	1	1	0	0	0	1	0	0	1	0	0	0
48	1	0	88	0	1	0	0	0	0	1	0	0	0	0	0
49	1	0	72	1	1	1	0	0	0	1	1	0	0	0	0
50	1	0	86	1	1	1	0	0	0	0	1	1	0	0	0
51	1	0	89	1	1	0	0	0	0	0	1	1	1	0	1
52	1	0	93	0	0	0	0	0	1	0	1	1	0	1	1
53	1	0	84	1	1	1	0	0	0	1	1	0	0	0	0
54	1	0	79	0	0	0	0	1	0	1	1	1	1	1	1
55	1	0	74	0	1	0	0	0	0	0	1	0	0	0	0
56	1	0	90	1	0	0	0	0	0	1	0	0	0	1	0
57	1	0	81	1	0	1	0	0	1	0	1	1	1	1	1
58	1	0	78	1	1	1	0	0	0	0	0	1	0	1	0
59	1	0	70	0	0	0	0	0	0	0	0	1	0	0	1
60	1	1	78	1	0	0	0	0	1	0	0	1	1	0	1
61	1	0	87	0	1	1	0	0	1	0	1	1	0	1	1
62	1	0	79	0	0	0	0	0	0	0	0	0	0	0	0
63	1	0	73	1	0	0	0	0	0	0	1	0	0	0	0
64	1	0	89	1	0	0	0	0	0	0	0	1	0	0	0
65	1	0	83	1	1	0	0	0	0	1	0	0	0	0	0
66	1	0	91	0	0	0	0	0	0	1	0	1	0	0	1
67	1	0	71	1	0	1	0	0	0	0	0	1	0	1	1
68	1	0	86	1	0	0	0	0	0	0	0	0	1	1	0
69	1	0	75	0	0	0	0	0	0	1	1	1	1	0	1
70	1	0	90	1	0	0	0	0	0	1	0	0	0	0	0
71	1	0	72	1	0	0	0	0	0	0	0	0	1	0	0
72	1	0	84	1	0	0	0	0	0	0	0	0	0	0	0
73	1	1	84	0	1	0	0	0	0	0	1	0	0	0	0
74	1	0	81	1	0	0	0	0	0	1	0	0	0	0	0
75	1	0	78	1	0	1	0	0	1	1	1	1	0	0	1
76	1	0	84	0	1	0	0	0	1	1	1	0	0	0	1
77	1	0	89	1	1	1	0	0	0	1	1	0	0	1	1
78	1	0	85	1	1	1	0	0	0	1	1	1	0	0	1
79	1	1	89	0	1	1	0	0	0	1	1	0	1	1	0
80	1	1	66	0	1	1	0	0	0	1	1	0	0	0	1
81	1	1	86	0	1	1	0	0	0	1	1	0	1	0	1
82	1	1	84	1	0	1	0	0	0	1	1	0	0	0	0
83	1	0	85	1	0	1	0	0	0	1	1	1	1	0	1
84	1	0	84	1	1	0	0	0	0	1	1	1	0	0	0
85	1	1	81	1	1	0	0	0	0	1	1	1	0	1	1
86	1	0	85	1	1	0	0	0	0	1	1	0	0	1	1
87	1	0	87	1	1	0	0	0	0	1	1	1	0	0	1
88	1	0	88	0	1	0	0	0	0	1	1	0	1	1	1
89	1	0	85	0	1	0	0	0	0	1	1	0	0	1	0
90	1	0	89	0	1	0	0	0	0	1	1	0	0	1	1
91	1	1	79	0	1	0	0	0	0	1	1	0	0	1	1
92	1	0	80	0	1	0	0	0	0	1	1	1	1	1	1
93	1	0	74	0	1	0	0	0	0	1	1	0	0	1	1
94	1	0	90	1	0	0	0	0	0	1	1	1	1	0	1
95	1	0	78	1	0	0	0	0	0	1	1	0	0	0	0
96	1	0	73	1	0	0	0	0	0	1	1	0	0	1	1
97	1	0	87	1	0	0	0	0	0	1	1	0	1	1	0
98	1	1	89	1	0	0	0	0	0	1	1	1	0	1	1
99	1	0	81	1	0	0	0	0	0	1	1	0	0	1	1
100	1	0	83	1	0	0	0	0	0	1	1	0	0	0	1
101	1	1	76	1	0	0	0	0	0	1	1	1	1	0	1
102	1	0	84	0	0	0	0	0	0	1	1	0	1	1	1
103	1	0	89	0	0	0	0	0	0	1	1	0	0	0	1
104	1	0	69	0	0	0	0	0	0	1	1	0	0	0	0
105	1	1	83	0	0	0	0	0	0	1	1	1	0	0	1
106	1	0	82	0	0	1	0	0	1	0	1	1	0	1	1
107	1	1	69	0	0	1	0	0	1	0	1	0	1	0	1
108	1	0	82	1	1	0	0	0	1	0	1	1	0	1	1
109	1	1	78	1	0	0	0	0	1	0	1	0	0	1	0
110	1	0	84	0	0	0	0	0	1	0	1	0	0	0	1
111	1	0	65	1	0	1	0	1	0	0	1	0	1	1	1
112	1	0	79	1	0	1	0	1	0	0	1	0	1	1	1
113	1	0	68	1	1	0	0	1	0	0	1	1	0	0	1
114	1	1	81	1	0	0	0	1	0	0	1	1	1	1	0
115	1	0	88	0	1	1	0	0	0	0	1	0	0	1	1
116	1	0	81	0	1	1	0	0	0	0	1	1	0	1	1
117	1	0	72	1	0	1	0	0	0	0	1	0	0	0	1
118	1	0	78	0	0	1	0	0	0	0	1	1	1	1	1
119	1	0	83	0	0	1	0	0	0	0	1	0	0	1	0
120	1	0	83	1	1	0	0	0	0	0	1	1	0	1	1
121	1	1	81	1	1	0	0	0	0	0	1	1	0	0	1
122	1	0	85	1	1	0	0	0	0	0	1	0	0	0	1
123	1	0	83	1	1	0	0	0	0	0	1	0	0	1	1
124	1	0	78	0	1	0	0	0	0	0	1	1	1	0	1
125	1	0	65	0	1	0	0	0	0	0	1	1	0	0	1
126	1	0	86	0	1	0	0	0	0	0	1	0	1	1	0
127	1	0	87	0	1	0	0	0	0	0	1	0	1	1	1
128	1	0	72	0	1	0	0	0	0	0	1	0	0	1	1
129	1	1	92	0	1	0	0	0	0	0	1	1	0	1	1
130	1	1	84	0	1	0	0	0	0	0	1	1	1	0	1
131	1	1	81	1	0	0	0	0	0	0	1	0	1	1	1
132	1	0	74	1	0	0	0	0	0	0	1	0	0	0	1
133	1	1	86	1	0	0	0	0	0	0	1	1	0	1	1
134	1	0	84	1	0	0	0	0	0	0	1	0	0	0	0
135	1	0	81	1	0	0	0	0	0	0	1	0	1	1	1
136	1	0	82	1	0	0	0	0	0	0	1	0	0	0	1
137	1	0	77	1	0	0	0	0	0	0	1	0	0	0	0
138	1	0	69	1	0	0	0	0	0	0	1	0	0	0	1
139	1	0	81	1	0	0	0	0	0	0	1	1	0	0	1
140	1	0	86	1	0	0	0	0	0	0	1	1	0	0	1
141	1	0	96	0	0	0	0	0	0	0	1	1	1	0	0
142	1	0	84	0	0	0	0	0	0	0	1	1	1	0	1
143	1	0	83	0	0	0	0	0	0	0	1	0	1	1	1
144	1	0	87	0	0	0	0	0	0	0	1	0	0	1	1
145	1	0	70	0	0	0	0	0	0	0	1	0	0	1	1
146	1	0	76	0	0	0	0	0	0	0	1	0	1	0	1
147	1	0	92	0	0	0	0	0	0	0	1	0	0	0	1
148	1	0	83	0	0	0	0	0	0	0	1	0	0	0	1
149	1	0	88	0	0	0	0	0	0	0	1	0	0	0	1
150	1	0	85	0	0	0	0	0	0	0	1	0	1	0	1
151	1	0	76	0	0	0	0	0	0	0	1	0	0	1	1
152	1	0	77	0	0	0	0	0	0	0	1	1	0	1	0
153	1	1	90	0	0	0	0	0	0	0	1	0	0	0	1
154	1	0	70	0	0	0	0	0	0	0	1	0	0	1	1
155	1	0	76	0	0	0	0	0	0	0	1	0	0	0	1
156	1	0	72	0	0	0	0	0	0	0	1	1	0	1	1
157	1	1	81	0	0	1	0	1	0	1	0	0	0	0	0
158	1	0	72	0	0	0	1	0	0	1	0	1	0	0	0
159	1	0	83	1	1	1	0	0	0	1	0	0	0	0	0
160	1	0	89	1	0	1	0	0	0	1	0	1	1	1	0
161	1	0	77	1	1	0	0	0	0	1	0	0	0	1	1
162	1	0	88	1	1	0	0	0	0	1	0	1	0	0	0
163	1	0	81	0	1	0	0	0	0	1	0	1	0	0	0
164	1	0	65	0	1	0	0	0	0	1	0	0	1	0	0
165	1	0	85	0	0	0	0	0	0	1	0	0	0	0	0
166	1	1	70	0	0	0	0	0	0	1	0	0	0	0	0
167	1	1	74	0	0	0	0	0	0	1	0	0	0	1	1
168	1	0	85	0	0	0	0	0	0	1	0	1	0	0	1
169	1	0	86	0	0	0	0	0	0	1	0	1	0	0	0
170	1	0	73	0	1	1	0	0	1	0	0	0	1	1	0
171	1	0	65	1	1	0	0	0	1	0	0	1	0	0	0
172	1	0	84	0	0	0	0	0	1	0	0	0	0	0	0
173	1	0	79	0	0	1	0	1	0	0	0	1	0	0	0
174	1	1	89	0	0	0	0	1	0	0	0	0	0	0	0
175	1	0	82	1	1	1	0	0	0	0	0	1	0	0	0
176	1	1	76	1	0	1	0	0	0	0	0	1	0	0	0
177	1	1	73	1	0	1	0	0	0	0	0	0	0	0	0
178	1	0	69	1	0	1	0	0	0	0	0	1	0	0	1
179	1	0	71	1	1	0	0	0	0	0	0	0	1	0	0
180	1	0	71	0	1	0	0	0	0	0	0	1	0	0	1
181	1	0	70	0	1	0	0	0	0	0	0	0	0	0	0
182	1	0	83	0	1	0	0	0	0	0	0	0	0	0	0
183	1	0	75	0	1	0	0	0	0	0	0	0	0	0	1
184	1	1	78	1	0	0	0	0	0	0	0	0	0	0	1
185	1	0	77	1	0	0	0	0	0	0	0	0	0	0	1
186	1	0	65	1	0	0	0	0	0	0	0	0	0	0	0
187	1	0	65	0	0	0	0	0	0	0	0	1	0	0	1
188	1	0	68	0	0	0	0	0	0	0	0	0	1	0	0
189	1	0	65	0	0	0	0	0	0	0	0	0	0	0	0
190	1	0	85	0	0	0	0	0	0	0	0	1	0	0	0
191	0	1	78	0	0	0	0	0	0	1	1	0	0	0	0
192	0	1	65	0	0	0	0	0	0	0	1	1	0	0	0
193	0	0	78	0	1	1	0	0	0	0	1	0	0	0	0
194	0	1	82	0	0	0	0	0	0	0	1	0	0	0	0
195	0	0	87	0	1	0	1	0	0	0	0	0	0	0	0
196	0	1	76	1	1	0	0	0	0	0	0	1	0	1	1
197	0	0	88	0	0	1	0	0	0	0	1	1	0	0	1
198	0	0	70	1	0	1	0	0	0	0	1	1	1	1	1
199	0	0	89	1	1	0	0	0	0	0	0	0	0	0	0
200	0	0	75	1	0	0	0	0	0	0	1	0	0	0	0
201	0	0	71	0	0	0	0	0	0	0	0	1	1	0	1
202	0	0	81	0	1	0	0	0	0	1	0	1	1	0	1
203	0	0	76	0	0	0	0	0	0	0	1	0	0	0	0
204	0	1	69	0	0	0	0	0	0	0	0	0	0	0	0
205	0	1	75	1	1	1	0	0	0	0	0	0	0	0	0
206	0	0	71	1	1	1	0	0	0	0	0	1	0	0	1
207	0	0	70	0	0	0	0	0	0	0	0	1	1	0	1
208	0	1	68	1	0	0	0	0	0	0	0	1	0	1	1
209	0	1	81	0	0	0	0	0	0	0	0	0	0	0	0
210	0	0	76	0	0	0	0	0	0	0	0	0	0	0	0
211	0	0	74	0	0	0	0	0	0	0	0	1	1	1	1
212	0	0	84	1	0	1	0	0	0	0	0	1	0	1	1
213	0	0	88	0	1	0	0	0	0	0	0	0	0	0	0
214	0	0	73	0	1	1	0	0	0	0	0	1	0	0	1
215	0	1	77	0	0	0	0	0	0	0	0	0	0	0	0
216	0	1	77	0	0	0	0	0	0	0	0	1	0	0	1
217	0	0	68	0	1	1	0	0	0	0	0	0	0	0	0
218	0	0	83	0	1	0	0	0	0	0	0	0	0	0	0
219	0	0	76	1	0	0	0	0	0	0	0	0	0	0	0
220	0	1	70	1	0	1	0	0	0	1	0	0	0	0	0
221	0	0	78	1	0	1	0	0	0	0	0	1	0	0	1
222	0	0	84	0	1	0	0	0	0	0	1	1	0	1	1
223	0	1	73	0	0	0	0	0	0	0	0	0	0	0	0
224	0	1	77	1	0	0	0	0	0	0	1	0	0	0	0
225	0	0	73	1	0	0	0	0	0	0	0	1	1	1	1
226	0	1	93	0	1	0	0	0	0	0	0	0	0	0	0
227	0	0	81	1	1	0	0	0	0	0	0	0	0	0	0
228	0	0	87	1	0	0	0	0	0	1	1	1	0	0	1
229	0	0	82	0	1	0	0	1	0	1	0	0	0	0	0
230	0	1	71	1	0	0	0	0	0	1	0	0	0	0	0
231	0	0	83	0	0	0	0	0	0	0	0	0	0	0	0
232	0	0	69	0	0	0	0	0	0	0	0	1	0	0	1
233	0	1	71	0	0	0	0	0	0	0	1	0	0	0	0
234	0	1	68	0	0	0	0	0	0	0	0	1	1	0	1
235	0	0	76	0	0	1	0	0	1	0	0	1	0	0	1
236	0	1	81	1	1	0	0	0	0	0	0	1	0	0	1
237	0	0	81	1	1	0	0	0	0	0	1	0	0	0	0
238	0	0	77	0	0	0	0	0	0	0	0	0	0	0	0
239	0	1	89	1	1	1	0	0	0	0	0	0	0	0	0
240	0	0	65	0	0	1	0	0	0	0	0	1	0	0	0
241	0	0	71	0	0	0	0	0	0	1	0	1	0	0	0
242	0	1	68	1	0	0	0	0	1	0	1	1	0	0	1
243	0	0	84	1	1	1	0	0	0	0	1	0	0	0	0
244	0	0	81	0	1	1	0	0	0	0	0	1	1	0	1
245	0	1	66	0	0	0	0	0	0	0	0	1	0	1	1
246	0	0	73	1	0	1	0	0	0	0	0	1	0	0	0
247	0	0	72	1	0	1	0	0	0	0	0	0	0	0	0
248	0	1	80	1	0	0	0	0	0	1	1	0	0	0	0
249	0	1	88	0	1	0	0	0	0	0	0	1	0	0	0
250	0	0	83	0	1	0	0	0	0	0	0	1	0	0	1
251	0	1	74	0	0	0	0	0	0	0	0	1	0	0	1
252	0	0	85	0	0	0	0	0	1	0	0	1	1	0	1
253	0	0	74	1	0	1	0	0	0	0	0	1	0	1	1
254	0	0	84	1	1	1	0	0	0	0	0	0	0	1	0
255	0	0	70	1	0	1	0	0	0	0	0	0	0	0	0
256	0	0	67	0	0	0	0	0	0	0	0	1	0	1	1
257	0	1	81	0	0	0	0	0	0	0	0	1	0	0	1
258	0	0	79	1	1	1	0	0	0	0	0	1	1	0	1
259	0	0	83	1	0	1	0	0	0	0	0	0	0	0	0
260	0	0	72	0	0	0	0	0	0	0	0	0	0	0	0
261	0	1	83	0	0	0	0	0	0	0	0	0	0	0	0
262	0	1	70	0	0	1	0	0	0	0	0	0	0	0	0
263	0	0	82	0	0	0	0	0	0	0	1	0	0	0	0
264	0	0	78	1	0	0	0	0	0	0	0	0	0	0	0
265	0	0	76	0	0	0	0	0	0	0	0	1	1	0	1
266	0	0	82	1	0	1	0	0	0	0	0	1	0	0	1
267	0	1	69	0	0	0	0	0	0	0	1	1	0	0	1
268	0	1	76	1	0	0	1	0	0	0	0	0	0	0	0
269	0	1	71	0	1	1	0	0	0	0	0	0	0	0	0
270	0	0	81	0	0	1	0	0	0	0	0	0	0	0	0
271	0	0	75	1	0	1	0	0	0	0	0	1	0	0	1
272	0	1	80	0	0	0	0	0	0	0	0	1	0	0	1
273	0	1	77	1	1	1	0	0	0	0	0	0	0	0	0
274	0	1	75	0	0	0	0	0	0	0	0	0	0	0	0
275	0	1	80	0	0	0	0	1	0	0	0	0	0	0	0
276	0	1	80	1	0	1	0	0	0	0	0	0	0	0	0
277	0	0	80	0	0	0	0	0	0	0	0	0	0	0	0
278	0	1	69	1	0	1	0	0	0	0	1	1	0	0	1
279	0	0	71	1	0	0	0	0	0	0	1	0	0	0	0
280	0	0	69	0	1	0	0	0	0	0	0	0	1	0	0
281	0	0	67	1	0	0	0	0	0	0	0	1	0	0	1
282	0	1	79	0	0	0	1	0	0	0	0	0	0	0	0
283	0	0	79	1	0	0	0	0	0	0	1	1	0	0	1
284	0	0	66	0	0	1	0	0	0	0	1	1	0	1	1
285	0	0	86	0	0	0	0	0	0	0	0	0	0	0	0
286	0	0	75	0	1	1	0	0	0	0	0	0	0	0	0
287	0	0	79	1	1	1	0	0	0	0	1	0	0	0	0
288	0	1	74	1	1	1	0	0	0	0	0	1	1	0	0
289	0	0	77	0	1	0	0	0	0	0	0	1	0	0	1
290	0	0	81	1	1	1	0	1	0	0	0	0	0	0	0
291	0	0	76	1	1	0	0	0	0	0	1	0	0	0	0
292	0	0	79	1	0	1	0	1	0	0	0	1	0	1	1
293	0	1	68	0	1	0	0	0	0	0	0	1	0	1	1
294	0	0	79	0	1	1	0	1	0	0	0	1	0	1	1
295	0	0	92	0	0	0	0	0	0	0	0	0	0	0	0
296	0	1	76	0	0	0	0	0	1	0	0	0	0	0	0
297	0	0	84	1	1	0	0	0	0	0	0	0	0	0	0
298	0	0	76	0	1	1	0	0	0	0	0	0	0	0	0
299	0	1	87	1	1	1	0	0	0	0	0	1	0	0	1
300	0	0	70	0	1	1	0	0	0	0	0	0	0	0	0
301	0	1	74	0	0	1	0	0	0	0	0	1	1	1	1
302	0	0	78	1	1	0	0	0	0	0	0	1	0	1	1
303	0	0	78	1	0	0	0	0	0	0	0	1	0	0	0
304	0	1	79	0	0	0	0	0	0	0	1	0	0	0	0
305	0	0	70	0	0	0	0	0	0	0	0	0	0	0	0
306	0	0	71	1	1	1	0	0	0	0	0	1	1	0	1
307	0	0	81	0	0	0	0	0	0	0	0	0	0	0	0
308	0	0	80	0	0	1	0	0	0	0	0	1	0	1	1
309	0	0	76	1	0	1	0	0	0	0	0	1	0	0	0
310	0	0	72	0	1	0	0	0	0	0	0	0	0	0	0
311	0	1	70	0	0	1	0	0	0	0	0	1	0	0	1
312	0	1	81	1	0	0	0	0	0	0	0	0	1	0	0
313	0	0	77	0	1	0	0	0	0	0	0	1	0	0	0
314	0	1	74	0	0	0	0	0	0	0	0	0	0	0	0
315	0	0	85	0	0	0	1	0	0	0	1	1	1	0	1
316	0	0	70	0	0	1	0	0	0	0	1	0	1	1	0
317	0	0	80	0	0	1	0	0	0	0	0	1	0	0	1
318	0	0	67	0	0	0	0	0	0	0	0	0	0	0	0
319	0	0	76	0	0	1	0	0	0	0	0	0	0	0	0
320	0	0	68	0	1	0	0	0	0	0	0	1	0	1	1
321	0	1	85	0	0	0	0	0	0	0	0	0	0	0	0
322	0	0	82	1	1	0	0	0	0	0	0	1	0	0	0
323	0	0	87	0	1	0	0	1	0	0	0	1	0	0	1
324	0	0	76	0	0	0	0	0	0	0	0	0	0	0	0
325	0	0	72	0	1	1	0	0	0	0	1	0	0	0	0
326	0	0	85	0	0	0	0	0	0	0	0	1	0	0	0
327	0	1	91	1	0	0	0	0	0	0	0	1	0	0	0
328	0	0	80	0	1	0	0	0	0	0	0	0	0	0	0
329	0	0	69	0	1	1	0	0	0	0	0	0	0	0	0
330	0	0	81	1	1	1	0	0	0	0	0	1	0	0	0
331	0	0	72	0	0	0	0	0	0	0	1	0	0	0	0
332	0	0	73	1	0	0	0	0	0	0	1	0	0	0	0
333	0	1	75	1	0	1	0	0	0	0	0	0	0	0	0
334	0	0	65	0	0	1	0	0	0	0	0	0	0	0	0
335	0	0	65	0	0	0	0	0	0	0	0	1	0	0	1
336	0	0	77	1	0	1	0	0	0	0	0	0	0	0	0
337	0	1	73	1	0	0	1	0	0	1	1	0	0	0	0
338	0	0	90	0	0	0	0	0	0	1	1	0	0	0	0
339	0	1	80	1	0	0	0	0	0	0	0	1	1	1	1
340	0	0	72	0	0	0	0	0	0	0	1	0	0	0	0
341	0	0	68	0	0	0	0	0	0	0	0	1	0	0	0
342	0	1	81	0	0	1	0	0	0	0	1	1	0	0	0
343	0	0	78	0	0	0	0	0	0	0	0	0	0	0	0
344	0	0	94	0	0	0	0	0	0	0	1	1	1	1	1
345	0	0	77	1	0	0	0	0	0	0	0	0	0	0	0
346	0	0	67	1	0	0	0	0	0	0	0	1	1	1	1
347	0	0	69	0	1	1	0	0	0	0	0	0	0	0	0
348	0	0	72	0	0	1	0	0	0	0	0	0	0	0	0
349	0	1	89	1	0	1	0	0	0	0	1	1	0	0	0
350	0	0	70	0	0	0	0	0	0	0	1	0	0	0	0
351	0	0	70	0	0	0	0	0	0	0	0	0	0	0	0
352	0	1	78	0	0	0	0	0	0	0	0	0	0	0	0
353	0	0	83	0	1	0	0	0	0	0	0	0	0	0	0
354	0	0	87	0	1	1	0	1	0	0	0	0	0	0	0
355	0	0	74	0	1	0	0	0	0	0	0	0	0	0	0
356	0	0	80	0	0	0	0	0	0	0	0	0	0	0	0
357	0	0	81	0	0	1	0	0	0	0	0	0	0	0	0
358	0	0	79	1	1	0	0	0	0	0	0	0	0	0	0
359	0	0	78	0	1	0	0	0	0	1	0	1	0	0	0
360	0	0	65	0	0	0	1	0	0	0	0	0	0	0	0
361	0	0	69	0	1	0	0	0	0	0	0	0	0	0	0
362	0	0	83	1	0	0	0	0	0	0	0	1	0	1	0
363	0	0	71	0	0	0	0	0	0	0	0	1	0	0	1
364	0	0	69	0	0	0	0	0	0	0	0	0	0	0	0
365	0	1	72	1	1	0	1	0	0	0	0	0	0	0	0
366	0	0	81	0	1	0	0	0	0	0	0	1	0	1	1
367	0	0	71	0	0	0	0	0	0	0	0	0	0	0	0
368	0	0	76	0	0	0	0	0	0	0	0	0	0	0	0
369	0	1	89	1	1	1	0	0	0	0	0	0	0	0	0
370	0	0	66	0	1	0	0	0	0	0	0	0	0	0	0
371	0	1	73	1	1	1	0	0	0	0	0	0	0	0	0
372	0	0	69	0	0	0	0	0	1	0	1	1	1	1	1
373	0	0	83	0	0	0	0	0	0	0	1	1	0	0	1
374	0	0	77	0	0	0	0	0	0	0	0	1	1	1	1
375	0	0	86	0	1	1	0	0	0	0	0	0	1	0	0
376	0	1	80	0	1	0	0	0	1	0	0	0	0	0	0
377	0	0	67	0	0	0	0	0	0	0	0	0	1	0	0
378	0	0	87	1	0	0	0	0	0	0	0	0	0	0	0
379	0	0	67	0	0	1	0	0	0	0	0	1	0	1	1
380	0	0	66	0	1	0	0	0	0	0	0	0	0	0	0
381	0	0	89	0	0	1	0	0	0	0	1	1	0	1	1
382	0	0	85	0	0	0	0	0	0	0	0	0	0	0	0
383	0	0	76	0	1	0	0	0	0	0	1	0	0	0	0
384	0	0	78	1	0	0	0	0	0	0	0	0	0	0	0
385	0	1	74	0	0	0	1	0	0	0	0	0	0	0	0
386	0	0	74	0	0	0	0	0	0	0	0	0	0	0	0
387	0	1	71	0	0	1	0	0	0	0	0	1	1	1	1
388	0	0	74	0	0	0	0	0	0	0	1	1	0	1	1
389	0	0	76	1	0	0	0	0	0	1	1	1	0	0	0
390	0	1	66	0	1	0	0	0	0	0	0	0	0	0	0
391	0	0	80	1	0	0	0	0	0	1	0	0	0	0	0
392	0	1	73	0	0	0	0	0	0	0	1	1	0	1	1
393	0	0	67	0	0	0	0	0	0	0	1	0	0	0	0
394	0	0	69	1	0	1	0	0	0	0	0	1	0	1	0
395	0	0	72	0	0	0	0	0	0	0	0	0	0	0	0
396	0	0	81	0	0	0	0	0	0	0	0	1	0	0	1
397	0	0	91	0	0	0	0	0	0	1	0	0	0	0	0
398	0	1	81	1	0	1	0	0	0	0	0	0	0	0	0
399	0	1	92	1	1	0	0	0	0	0	0	0	0	0	0
400	0	0	79	0	1	0	0	0	0	0	1	1	1	1	1
401	0	1	73	1	0	1	0	0	0	0	0	1	0	0	0
402	0	0	76	0	0	1	0	0	0	0	0	1	0	0	0
403	0	0	77	0	0	0	0	0	0	0	1	1	1	0	1
404	0	1	65	1	0	0	0	0	0	0	0	0	0	0	0
405	0	0	80	1	0	0	0	0	0	0	0	0	0	0	0
406	0	1	77	0	0	0	0	0	0	0	0	0	0	0	0
407	0	0	84	0	0	0	0	0	0	0	0	0	0	0	0
408	0	0	79	0	0	0	0	0	0	0	0	0	0	0	0
409	0	1	83	0	1	0	0	0	0	0	0	1	0	0	0
410	0	0	67	1	0	0	0	0	0	0	0	0	0	0	0
411	0	0	73	0	1	1	0	0	0	0	1	1	1	1	1
412	0	0	79	0	0	0	0	0	0	0	0	0	0	0	0
413	0	0	75	1	1	0	0	0	0	1	0	1	0	1	1
414	0	1	76	0	0	1	0	0	0	0	0	0	0	0	0
415	0	1	68	0	0	0	0	0	0	0	0	0	0	0	0
416	0	0	84	0	0	0	0	0	0	0	1	0	0	0	0
417	0	1	72	0	1	0	0	0	0	0	0	0	0	0	0
418	0	0	82	0	0	0	0	0	0	0	0	0	0	0	0
419	0	0	82	0	0	0	0	0	0	0	0	0	0	0	0
420	0	0	79	1	1	0	0	0	0	0	0	0	0	0	0
421	0	1	87	1	1	0	0	0	0	1	1	0	0	0	0
422	0	1	74	1	1	1	0	0	0	0	0	1	1	1	1
423	0	0	84	0	1	1	0	0	0	1	1	0	0	1	0
424	0	0	85	0	0	0	0	0	0	0	0	1	0	1	0
425	0	0	67	0	0	0	0	0	0	0	0	0	0	0	0
426	0	0	84	0	0	0	0	0	0	0	0	0	0	0	0
427	0	1	92	1	1	0	1	0	0	1	1	1	1	1	1
428	0	0	89	0	1	1	0	0	0	0	0	0	0	0	0
429	0	0	65	1	1	0	0	0	0	0	0	0	0	0	0
430	0	0	69	0	0	0	0	1	0	0	0	0	0	0	0
431	0	0	69	0	0	0	0	0	0	0	0	0	0	0	0
432	0	0	91	1	1	1	0	0	0	0	0	1	0	0	0
433	0	0	78	1	0	1	0	0	0	0	0	0	0	0	0
434	0	1	82	0	0	0	0	0	0	0	0	0	0	0	0
435	0	0	84	0	0	0	0	0	0	0	0	0	0	0	0
436	0	1	77	0	1	1	0	0	0	0	0	1	0	1	0
437	0	0	76	0	0	1	0	0	0	0	0	0	0	0	0
438	0	1	66	1	1	1	0	0	0	0	0	0	0	0	0
439	0	0	72	0	0	1	0	0	0	0	0	0	0	1	0
440	0	1	77	0	1	0	1	0	0	0	1	0	0	0	0
441	0	0	82	1	0	0	0	0	0	0	0	1	1	0	0
442	0	1	93	1	0	0	0	0	0	0	0	0	0	0	0
443	0	0	87	0	0	0	0	0	0	0	0	0	0	0	0
444	0	0	77	1	0	0	0	0	1	0	0	0	0	0	0
445	0	1	79	1	1	0	0	0	0	0	0	0	0	0	0
446	0	0	86	1	1	0	0	0	0	0	0	1	1	0	1
447	0	0	76	0	1	0	0	0	1	0	0	0	0	0	0
448	0	0	72	0	0	0	0	0	0	0	0	0	0	0	0
449	0	0	79	0	1	0	0	0	0	0	0	0	0	0	0
450	0	0	89	0	0	0	0	0	0	0	0	0	0	0	0
451	0	1	73	1	1	0	0	0	0	0	0	1	1	0	1
452	0	0	74	1	1	0	0	0	0	0	0	0	0	0	0
453	0	0	65	0	1	0	0	0	0	0	0	0	0	0	0
454	0	0	81	0	1	0	0	0	0	0	0	0	0	0	0
455	0	1	65	0	1	0	0	0	0	0	0	0	0	0	0
456	0	1	82	0	1	0	0	0	0	0	0	0	0	0	0
457	0	0	65	1	0	1	0	0	0	0	0	0	0	0	0
458	0	0	86	0	1	0	0	0	0	0	0	0	0	0	0
459	0	0	68	0	0	0	0	1	0	0	0	1	1	1	1
460	0	0	71	0	0	1	0	0	0	0	1	1	0	1	1
461	0	0	65	1	1	0	0	0	0	0	0	0	0	0	0
462	0	0	75	0	0	1	0	0	0	0	0	1	0	0	0
463	0	1	81	0	1	0	0	0	0	1	0	0	0	0	0
464	0	0	89	1	0	0	0	0	0	1	1	1	1	1	1
465	0	0	76	0	1	1	0	0	0	0	0	0	0	0	0
466	0	0	73	0	0	1	0	0	0	0	1	0	0	0	0
467	0	1	69	1	0	1	0	0	0	0	0	1	0	0	1
468	0	1	66	1	0	0	0	0	0	0	1	0	0	0	0
469	0	0	71	0	1	0	0	0	0	0	0	0	0	0	0
470	0	0	68	0	1	1	0	0	0	0	0	0	0	0	0
471	0	1	73	1	0	1	0	0	0	0	0	0	0	0	0
472	0	1	68	0	0	0	0	0	0	0	0	0	0	0	0
473	0	0	68	0	1	0	0	0	0	0	0	1	0	0	0
474	0	1	81	0	0	0	0	0	0	0	0	0	0	0	0
475	0	0	70	1	1	0	0	0	0	0	0	0	0	0	0
476	0	1	77	1	0	1	0	0	0	0	1	1	0	0	1
477	0	0	84	0	1	0	0	0	0	0	0	0	0	0	0
478	0	0	78	1	1	0	0	0	0	0	0	1	1	1	1
479	0	1	87	0	0	1	0	0	0	0	0	1	1	1	1
480	0	0	81	0	0	0	0	0	0	0	0	0	0	0	0
481	0	0	85	1	0	0	0	0	0	0	0	0	0	0	0
482	0	1	85	0	1	0	0	0	0	1	1	0	0	0	0
483	0	0	67	1	0	1	0	0	0	0	0	0	0	0	0
484	0	0	86	1	0	0	0	0	0	0	0	1	0	0	0
485	0	0	72	1	0	1	0	0	0	0	1	0	0	0	0
486	0	0	89	0	0	0	0	0	0	0	1	1	0	0	1
487	0	0	78	0	0	0	0	0	1	0	0	1	0	0	0
488	0	0	69	1	0	1	0	0	0	0	0	0	0	0	0
489	0	0	71	0	0	0	0	0	1	0	0	0	0	0	0
490	0	0	71	0	0	1	0	0	0	0	1	1	0	0	0
491	0	0	76	1	1	1	0	0	0	0	0	1	0	1	1
492	0	0	68	1	1	0	0	0	0	0	1	0	0	0	0
493	0	0	92	1	1	0	0	0	0	0	0	0	0	0	0
494	0	0	65	0	1	1	0	0	0	0	0	0	0	0	0
495	0	0	73	0	1	0	0	0	0	0	0	0	0	0	0
496	0	1	74	0	0	0	0	0	0	0	0	0	0	0	0
497	0	1	76	1	0	0	0	0	0	0	0	0	0	0	0
498	0	1	69	0	1	0	0	0	0	0	0	0	0	0	0
499	0	1	67	0	0	1	0	0	0	0	1	0	0	0	0
500	0	0	69	1	1	0	0	0	0	0	0	0	0	0	0
501	0	0	83	0	0	0	0	0	0	0	0	0	0	0	0
502	0	1	84	0	0	0	0	0	1	0	0	0	0	0	0
503	0	0	77	0	0	0	0	0	0	0	0	0	0	0	0
504	0	0	67	0	0	1	0	1	1	0	0	1	0	0	1
505	0	1	68	0	0	0	0	0	0	0	0	0	0	0	0
506	0	0	78	0	1	0	0	0	1	0	0	1	0	0	0
507	0	1	89	1	0	0	0	0	0	0	0	0	0	0	0
508	0	0	80	0	0	0	0	0	1	0	0	0	0	0	0
509	0	0	78	0	0	0	0	0	0	0	0	0	0	0	0
510	0	0	86	1	1	1	0	0	1	0	0	0	0	0	0
511	0	0	72	0	0	0	0	0	0	0	0	1	0	0	1
512	0	0	83	0	1	0	0	0	0	0	0	0	0	0	0
513	0	0	66	0	0	0	0	0	0	0	0	1	1	0	1
514	0	0	78	0	0	1	0	1	0	0	0	0	0	0	0
515	0	0	88	0	0	0	0	0	0	0	1	1	0	1	1
516	0	1	68	0	0	0	0	0	1	0	0	0	0	0	0
517	0	0	88	1	0	0	0	0	0	0	0	1	0	1	1
518	0	0	68	1	0	0	0	0	0	0	0	0	0	0	0
519	0	0	93	1	0	0	0	0	0	0	1	0	0	0	0
520	0	1	84	0	0	0	0	0	0	0	0	1	0	0	1
521	0	0	80	0	0	0	1	0	0	0	1	0	0	0	0
522	0	0	70	1	0	1	0	0	0	0	1	0	1	0	0
523	0	1	73	1	0	0	0	0	0	1	0	0	0	0	0
524	0	1	68	0	0	0	0	0	0	0	0	0	0	0	0
525	0	0	67	0	0	0	0	0	0	0	0	0	0	0	0
526	0	1	65	0	0	0	0	0	0	0	0	1	1	0	1
527	0	0	66	1	0	0	0	0	0	0	0	1	0	0	1
528	0	1	68	0	0	1	0	0	0	0	0	0	0	0	0
529	0	0	78	0	1	1	0	0	0	0	0	0	0	0	0
530	0	0	83	1	1	1	0	0	0	0	0	0	0	0	0
531	0	1	73	0	0	1	0	0	1	0	0	1	0	0	0
532	0	0	67	0	0	0	0	0	0	0	0	0	0	0	0
533	0	1	90	0	0	0	0	0	0	1	0	0	0	0	0
534	0	0	65	1	1	1	0	0	0	0	0	0	0	0	0
535	0	0	68	0	1	0	0	0	0	0	0	0	0	0	0
536	0	0	70	1	0	1	0	0	0	1	0	0	0	0	0
537	0	0	76	1	0	0	0	1	1	0	1	1	1	0	1
538	0	0	85	0	0	0	0	0	0	0	0	1	0	0	0
539	0	0	69	1	0	0	0	0	0	0	0	1	0	0	1
540	0	0	76	0	0	0	0	0	0	0	0	0	0	0	0
541	0	0	78	1	0	1	0	0	0	0	0	0	0	0	0
542	0	0	85	1	0	1	0	0	0	0	0	0	0	0	0
543	0	0	95	1	0	1	0	0	0	0	0	1	0	1	1
544	0	1	83	1	0	0	0	0	0	0	0	0	0	0	0
545	0	0	80	0	0	1	0	0	1	0	0	1	0	0	0
546	0	0	89	0	0	0	0	0	0	0	0	0	0	0	0
547	0	0	72	0	0	0	0	0	0	0	1	1	0	1	1
548	0	1	84	0	0	0	0	0	0	0	0	1	0	0	0
549	0	0	81	0	1	0	0	0	0	0	1	1	0	1	1
550	0	0	67	0	0	0	0	0	0	0	0	0	0	0	0
551	0	0	83	0	0	0	0	0	0	0	0	1	0	1	1
552	0	0	79	1	0	0	0	0	0	0	1	0	0	0	0
553	0	0	75	0	0	0	0	0	0	0	0	1	0	0	1
554	0	0	74	0	0	1	0	0	0	0	0	0	0	0	0
555	0	1	74	1	0	1	0	0	0	0	0	0	0	0	0
556	0	0	72	0	0	0	0	1	0	0	0	0	0	0	0
557	0	1	84	0	0	0	0	0	0	1	1	1	0	0	1
558	0	1	83	1	0	1	0	0	1	0	0	0	0	0	0
559	0	0	71	0	0	0	0	1	0	0	0	0	0	0	0
560	0	0	89	0	0	0	0	0	0	1	0	0	0	0	0
561	0	0	77	0	0	0	0	0	0	0	0	0	0	0	0
562	0	1	81	0	0	0	0	0	0	0	0	0	0	0	0
563	0	0	71	0	0	0	0	0	0	0	0	1	1	0	1
564	0	1	65	0	1	0	0	0	0	0	0	1	0	1	1
565	0	0	86	1	0	0	0	0	0	0	0	1	0	0	0
566	0	0	80	1	0	0	0	0	0	0	0	0	0	0	0
567	0	0	70	0	0	1	0	0	0	0	0	0	0	0	0
568	0	1	93	0	0	0	0	0	0	0	0	0	0	0	0
569	0	0	85	1	0	0	0	0	0	1	0	1	1	0	1
570	0	0	74	0	0	0	0	0	0	0	0	0	0	0	0
571	0	1	76	0	0	0	0	0	0	0	0	0	0	0	0
572	0	0	79	0	0	0	0	0	0	0	1	0	0	0	0
573	0	0	66	1	0	0	0	0	0	0	0	0	0	0	0
574	0	0	73	0	0	0	0	0	0	0	0	1	1	1	1
575	0	0	68	1	0	1	0	0	0	0	1	1	0	0	1
576	0	0	77	1	1	0	0	0	0	0	0	0	0	0	0
577	0	0	83	0	1	1	0	0	0	0	0	0	0	0	0
578	0	0	68	1	0	0	0	0	0	0	0	1	1	0	1
579	0	0	92	0	0	0	0	0	0	0	0	0	0	0	0
580	0	0	85	0	0	0	0	0	0	0	0	0	0	0	0
581	0	0	88	1	1	0	0	0	0	0	0	1	0	1	1
582	0	1	83	0	0	1	0	0	0	0	0	0	0	0	0
583	0	0	66	0	0	0	0	0	0	0	0	1	0	1	1
584	0	0	81	0	0	0	0	0	0	0	0	0	0	0	0
585	0	0	81	0	0	0	0	0	1	0	0	0	0	0	0
586	0	1	83	0	0	0	0	0	0	0	0	0	0	0	0
587	0	0	85	0	1	1	0	0	0	0	0	0	0	0	0
588	0	0	87	1	1	0	0	0	0	0	1	1	1	1	1
589	0	0	90	0	0	1	0	0	0	0	0	0	0	0	0
590	0	0	91	1	0	0	0	0	1	0	1	0	0	0	0
591	0	1	65	0	0	1	0	0	0	0	0	0	0	0	0
592	0	1	71	1	0	0	0	0	0	0	0	1	0	1	1
593	0	0	82	1	0	0	0	0	0	0	1	1	0	0	1
594	0	1	77	0	0	0	0	0	0	1	0	1	0	0	1
595	0	0	84	0	0	0	0	1	1	0	1	1	1	1	1
596	0	0	69	0	0	0	0	0	0	0	0	1	1	1	1
597	0	1	68	1	0	1	0	1	0	0	0	0	0	0	0
598	0	0	70	1	0	0	0	0	1	0	0	0	0	0	0
599	0	0	82	1	0	1	0	0	0	0	0	1	0	0	1
600	0	0	82	0	0	0	0	0	0	0	0	0	0	0	0
601	0	0	71	0	0	1	0	1	0	0	0	0	0	0	0
602	0	1	83	0	1	1	0	0	0	0	0	1	0	0	0
603	0	0	76	0	1	0	0	0	0	0	0	0	0	0	0
604	0	0	88	1	0	0	0	0	0	0	0	1	1	1	1
605	0	0	72	1	1	0	0	0	0	0	0	0	0	0	0
606	0	0	88	0	1	1	0	0	0	0	1	0	0	0	0
607	0	1	70	1	0	0	0	0	0	1	0	1	0	0	1
608	0	0	82	0	0	0	0	1	0	0	0	0	0	0	0
609	0	0	85	1	0	0	0	0	0	0	0	0	0	0	0
610	0	0	90	0	1	0	0	0	1	1	0	0	0	0	0
611	0	0	74	0	0	0	0	0	0	0	0	1	0	1	1
612	0	0	83	1	0	1	0	0	0	1	0	1	0	0	1
613	0	1	80	0	1	1	0	1	1	1	1	0	0	0	1
614	0	0	86	0	1	1	0	0	1	1	1	0	1	1	1
615	0	0	73	0	0	1	0	0	1	1	1	0	1	1	1
616	0	0	84	1	1	1	0	0	0	1	1	0	0	1	1
617	0	0	85	1	1	1	0	0	0	1	1	1	0	0	1
618	0	1	71	0	1	1	0	0	0	1	1	1	0	1	1
619	0	1	83	0	1	1	0	0	0	1	1	1	0	1	1
620	0	0	78	1	0	1	0	0	0	1	1	1	0	1	1
621	0	0	81	1	0	1	0	0	0	1	1	1	1	0	1
622	0	1	66	1	1	0	0	0	0	1	1	0	0	0	0
623	0	0	76	1	1	0	0	0	0	1	1	1	1	0	1
624	0	0	83	0	1	0	0	0	0	1	1	0	1	1	1
625	0	1	78	0	1	0	0	0	0	1	1	0	0	0	1
626	0	0	83	0	1	0	0	0	0	1	1	0	0	0	1
627	0	0	87	0	1	0	0	0	0	1	1	0	1	0	1
628	0	0	74	0	1	0	0	0	0	1	1	0	0	1	1
629	0	0	67	0	1	0	0	0	0	1	1	1	1	0	1
630	0	0	80	0	1	0	0	0	0	1	1	1	0	0	0
631	0	0	70	1	0	0	0	0	0	1	1	0	0	0	1
632	0	1	73	1	0	0	0	0	0	1	1	0	1	1	1
633	0	0	91	1	0	0	0	0	0	1	1	1	0	1	1
634	0	1	83	1	0	0	0	0	0	1	1	1	1	0	1
635	0	0	85	1	0	0	0	0	0	1	1	0	1	1	1
636	0	0	82	1	0	0	0	0	0	1	1	0	1	1	1
637	0	1	87	1	0	0	0	0	0	1	1	0	0	0	0
638	0	1	80	1	0	0	0	0	0	1	1	0	1	0	1
639	0	0	82	1	0	0	0	0	0	1	1	1	1	1	1
640	0	0	81	1	0	0	0	0	0	1	1	1	0	1	1
641	0	0	72	1	0	0	0	0	0	1	1	0	1	0	1
642	0	1	83	1	0	0	0	0	0	1	1	0	0	0	1
643	0	0	74	1	0	0	0	0	0	1	1	0	1	1	1
644	0	0	75	0	0	0	0	0	0	1	1	0	0	1	0
645	0	0	79	0	0	0	0	0	0	1	1	0	0	0	1
646	0	0	77	0	0	0	0	0	0	1	1	0	0	1	1
647	0	0	75	0	0	0	0	0	0	1	1	0	0	0	1
648	0	1	73	0	0	0	0	0	0	1	1	1	0	0	0
649	0	1	90	0	0	0	0	0	0	1	1	0	0	1	1
650	0	0	84	0	0	0	0	0	0	1	1	0	1	0	1
651	0	1	67	0	0	0	0	0	0	1	1	1	0	0	1
652	0	1	80	0	1	0	0	0	1	0	1	1	0	0	1
653	0	0	76	1	0	0	0	0	1	0	1	1	0	0	0
654	0	0	73	0	0	0	0	0	1	0	1	1	0	0	1
655	0	1	72	1	1	0	0	1	0	0	1	0	0	0	0
656	0	1	86	1	1	0	0	1	0	0	1	0	0	1	1
657	0	1	76	0	0	0	0	1	0	0	1	0	0	1	1
658	0	1	87	1	1	1	1	0	0	0	1	0	0	1	1
659	0	1	84	1	1	1	0	0	0	0	1	1	1	0	0
660	0	0	69	1	1	1	0	0	0	0	1	1	0	0	0
661	0	0	74	1	1	1	0	0	0	0	1	0	0	0	0
662	0	0	71	1	1	1	0	0	0	0	1	0	0	0	1
663	0	0	74	0	1	1	0	0	0	0	1	0	1	1	1
664	0	0	76	0	1	1	0	0	0	0	1	1	0	0	1
665	0	0	70	1	0	1	0	0	0	0	1	0	0	0	1
666	0	0	87	1	0	1	0	0	0	0	1	1	1	0	1
667	0	0	81	1	0	1	0	0	0	0	1	0	0	1	1
668	0	0	70	1	0	1	0	0	0	0	1	1	0	1	1
669	0	0	75	1	0	1	0	0	0	0	1	1	1	0	1
670	0	0	77	1	0	1	0	0	0	0	1	0	0	1	1
671	0	0	73	1	0	1	0	0	0	0	1	0	0	1	1
672	0	1	72	1	0	1	0	0	0	0	1	0	1	0	1
673	0	0	65	1	0	1	0	0	0	0	1	0	0	0	0
674	0	0	73	1	0	1	0	0	0	0	1	0	1	0	1
675	0	1	67	1	0	1	0	0	0	0	1	0	1	1	1
676	0	0	85	1	0	1	0	0	0	0	1	1	0	0	1
677	0	1	77	1	0	1	0	0	0	0	1	0	0	0	1
678	0	0	76	0	0	1	0	0	0	0	1	1	1	1	1
679	0	0	74	0	0	1	0	0	0	0	1	0	0	1	0
680	0	0	66	0	0	1	0	0	0	0	1	1	1	0	1
681	0	0	78	0	0	1	0	0	0	0	1	0	1	1	0
682	0	1	83	0	0	1	0	0	0	0	1	1	0	0	1
683	0	1	81	0	0	1	0	0	0	0	1	1	0	0	1
684	0	0	74	0	0	1	0	0	0	0	1	0	0	1	1
685	0	0	68	0	0	1	0	0	0	0	1	0	0	1	0
686	0	1	74	0	0	1	0	0	0	0	1	0	0	0	0
687	0	0	75	0	0	1	0	0	0	0	1	0	0	0	1
688	0	0	71	0	0	1	0	0	0	0	1	0	0	0	0
689	0	0	91	1	1	0	0	0	0	0	1	1	0	1	1
690	0	1	69	1	1	0	0	0	0	0	1	0	1	1	1
691	0	0	70	1	1	0	0	0	0	0	1	1	0	0	1
692	0	0	81	1	1	0	0	0	0	0	1	1	1	1	0
693	0	0	78	1	1	0	0	0	0	0	1	1	0	0	0
694	0	0	66	0	1	0	0	0	0	0	1	0	1	1	0
695	0	0	73	0	1	0	0	0	0	0	1	1	0	1	0
696	0	0	70	0	1	0	0	0	0	0	1	1	0	0	1
697	0	0	84	0	1	0	0	0	0	0	1	0	1	0	1
698	0	0	67	0	1	0	0	0	0	0	1	0	0	0	1
699	0	1	73	1	0	0	0	0	0	0	1	0	1	0	0
700	0	0	84	1	0	0	0	0	0	0	1	0	1	0	0
701	0	0	81	1	0	0	0	0	0	0	1	0	0	0	0
702	0	0	66	1	0	0	0	0	0	0	1	0	0	0	0
703	0	1	81	1	0	0	0	0	0	0	1	0	0	0	0
704	0	0	73	1	0	0	0	0	0	0	1	0	0	1	0
705	0	0	65	1	0	0	0	0	0	0	1	0	0	0	0
706	0	1	87	1	0	0	0	0	0	0	1	0	0	1	1
707	0	0	65	1	0	0	0	0	0	0	1	0	0	0	0
708	0	0	84	1	0	0	0	0	0	0	1	0	0	1	1
709	0	0	65	1	0	0	0	0	0	0	1	0	0	0	1
710	0	1	72	1	0	0	0	0	0	0	1	1	0	0	1
711	0	0	98	1	0	0	0	0	0	0	1	0	0	0	1
712	0	0	89	1	0	0	0	0	0	0	1	1	0	0	1
713	0	0	70	1	0	0	0	0	0	0	1	0	1	0	1
714	0	1	65	1	0	0	0	0	0	0	1	0	0	0	1
715	0	0	83	1	0	0	0	0	0	0	1	0	0	1	1
716	0	0	68	1	0	0	0	0	0	0	1	0	0	0	0
717	0	0	82	1	0	0	0	0	0	0	1	0	0	1	1
718	0	1	78	0	0	0	0	0	0	0	1	0	0	0	1
719	0	0	86	0	0	0	0	0	0	0	1	0	1	1	1
720	0	1	71	0	0	0	0	0	0	0	1	0	0	1	1
721	0	1	69	0	0	0	0	0	0	0	1	0	0	0	1
722	0	1	70	0	0	0	0	0	0	0	1	0	0	0	0
723	0	0	69	0	0	0	0	0	0	0	1	0	1	0	0
724	0	0	92	0	0	0	0	0	0	0	1	1	0	1	0
725	0	0	74	0	0	0	0	0	0	0	1	0	1	0	1
726	0	0	75	0	0	0	0	0	0	0	1	0	1	0	0
727	0	1	91	0	0	0	0	0	0	0	1	0	0	1	1
728	0	1	73	0	0	0	0	0	0	0	1	1	0	1	1
729	0	1	77	0	0	0	0	0	0	0	1	1	0	1	0
730	0	1	75	0	0	0	0	0	0	0	1	1	0	1	1
731	0	1	73	0	0	0	0	0	0	0	1	0	0	0	1
732	0	0	79	0	0	0	0	0	0	0	1	0	1	0	1
733	0	0	74	0	0	0	0	0	0	0	1	1	0	0	1
734	0	0	88	0	0	0	0	0	0	0	1	1	0	1	1
735	0	0	82	0	0	0	0	0	0	0	1	1	1	0	1
736	0	0	75	0	0	0	0	0	0	0	1	0	0	1	1
737	0	0	78	0	0	0	0	0	0	0	1	0	0	1	1
738	0	1	69	0	0	0	0	0	0	0	1	0	0	0	0
739	0	1	82	0	0	0	0	0	0	0	1	0	0	0	1
740	0	0	85	0	0	0	0	0	0	0	1	0	0	1	1
741	0	1	65	0	0	0	0	0	0	0	1	0	0	0	0
742	0	1	71	0	0	0	0	0	0	0	1	0	0	1	1
743	0	0	79	0	1	1	0	1	1	1	0	0	0	0	0
744	0	0	79	1	0	0	0	0	1	1	0	0	0	0	0
745	0	1	73	0	0	0	0	0	1	1	0	1	0	0	0
746	0	0	70	1	1	1	0	1	0	1	0	0	0	0	0
747	0	1	81	1	1	0	0	1	0	1	0	1	0	0	0
748	0	0	73	1	1	1	0	0	0	1	0	0	0	0	0
749	0	0	83	1	1	1	0	0	0	1	0	0	0	0	0
750	0	0	84	1	1	1	0	0	0	1	0	1	0	0	0
751	0	1	82	1	1	1	0	0	0	1	0	0	0	0	0
752	0	0	67	0	1	1	0	0	0	1	0	1	0	0	0
753	0	0	72	0	1	1	0	0	0	1	0	0	0	0	0
754	0	1	80	0	1	1	0	0	0	1	0	0	0	0	0
755	0	0	89	0	1	1	0	0	0	1	0	0	0	0	0
756	0	0	79	0	1	1	0	0	0	1	0	0	0	0	0
757	0	1	82	1	0	1	0	0	0	1	0	1	0	0	0
758	0	1	76	1	0	1	0	0	0	1	0	0	0	0	0
759	0	1	72	1	0	1	0	0	0	1	0	0	0	0	0
760	0	0	69	1	0	1	0	0	0	1	0	1	0	1	1
761	0	0	84	1	0	1	0	0	0	1	0	0	0	0	0
762	0	0	71	1	0	1	0	0	0	1	0	0	0	0	0
763	0	0	85	1	0	1	0	0	0	1	0	1	0	0	0
764	0	0	71	0	0	1	0	0	0	1	0	1	0	1	1
765	0	0	70	0	0	1	0	0	0	1	0	0	0	0	0
766	0	0	78	0	0	1	0	0	0	1	0	1	0	0	0
767	0	0	71	0	0	1	0	0	0	1	0	0	0	0	0
768	0	1	66	0	0	1	0	0	0	1	0	0	0	0	0
769	0	1	83	1	1	0	0	0	0	1	0	1	0	1	1
770	0	0	75	1	1	0	0	0	0	1	0	0	0	0	0
771	0	0	73	1	1	0	0	0	0	1	0	0	0	0	0
772	0	0	82	1	1	0	0	0	0	1	0	0	0	0	0
773	0	1	71	1	1	0	0	0	0	1	0	0	0	0	0
774	0	1	72	1	1	0	0	0	0	1	0	0	0	0	0
775	0	0	79	1	1	0	0	0	0	1	0	1	0	0	0
776	0	0	93	1	1	0	0	0	0	1	0	0	0	0	0
777	0	1	80	0	1	0	0	0	0	1	0	1	1	1	1
778	0	1	79	0	1	0	0	0	0	1	0	1	0	1	1
779	0	1	83	0	1	0	0	0	0	1	0	1	1	1	0
780	0	0	72	0	1	0	0	0	0	1	0	0	0	0	0
781	0	0	69	1	0	0	0	0	0	1	0	0	0	0	0
782	0	0	81	1	0	0	0	0	0	1	0	0	0	0	0
783	0	0	84	1	0	0	0	0	0	1	0	1	0	0	0
784	0	0	79	1	0	0	0	0	0	1	0	0	0	0	0
785	0	1	71	1	0	0	0	0	0	1	0	0	0	1	1
786	0	1	72	1	0	0	0	0	0	1	0	0	0	0	0
787	0	0	79	1	0	0	0	0	0	1	0	0	0	0	0
788	0	0	80	1	0	0	0	0	0	1	0	0	0	0	0
789	0	1	80	1	0	0	0	0	0	1	0	0	0	0	0
790	0	0	73	0	0	0	0	0	0	1	0	0	1	1	1
791	0	0	73	0	0	0	0	0	0	1	0	0	0	0	0
792	0	0	71	0	0	0	0	0	0	1	0	1	0	0	0
793	0	1	89	0	0	0	0	0	0	1	0	1	0	0	0
794	0	0	75	0	0	0	0	0	0	1	0	0	0	0	0
795	0	0	84	0	0	0	0	0	0	1	0	0	0	0	0
796	0	0	86	0	0	0	0	0	0	1	0	0	0	0	0
797	0	0	80	0	0	0	0	0	0	1	0	0	0	0	0
798	0	0	74	1	0	1	0	0	1	0	0	1	0	0	0
799	0	1	82	0	0	1	0	0	1	0	0	0	0	0	1
800	0	0	80	1	1	0	0	0	1	0	0	0	0	0	0
801	0	0	86	0	1	0	0	0	1	0	0	1	0	0	0
802	0	1	77	1	0	0	0	0	1	0	0	1	0	0	0
803	0	0	82	0	0	0	0	0	1	0	0	0	0	0	0
804	0	0	76	0	0	0	0	0	1	0	0	0	0	0	0
805	0	0	71	0	0	0	0	0	1	0	0	1	0	0	0
806	0	0	77	0	0	0	0	0	1	0	0	0	0	0	0
807	0	0	79	0	0	0	0	0	1	0	0	0	0	0	0
808	0	0	71	0	0	0	0	0	1	0	0	0	0	0	0
809	0	0	71	0	0	0	0	0	1	0	0	0	0	0	1
810	0	0	66	1	0	1	0	1	0	0	0	0	0	0	0
811	0	0	69	0	0	1	0	1	0	0	0	0	0	1	1
812	0	0	82	0	1	0	0	1	0	0	0	0	0	0	0
813	0	1	81	1	0	0	0	1	0	0	0	1	0	0	0
814	0	0	75	0	0	0	0	1	0	0	0	0	0	1	0
815	0	0	65	0	0	0	0	1	0	0	0	0	0	0	0
816	0	0	83	0	0	0	0	1	0	0	0	0	0	0	0
817	0	0	70	0	0	0	0	1	0	0	0	1	0	0	0
818	0	0	72	0	0	0	0	1	0	0	0	0	1	1	1
819	0	0	77	0	0	0	0	1	0	0	0	1	0	0	0
820	0	1	75	1	1	0	1	0	0	0	0	0	0	0	0
821	0	0	81	1	1	1	0	0	0	0	0	0	0	0	0
822	0	1	71	1	1	1	0	0	0	0	0	1	0	0	0
823	0	1	69	1	1	1	0	0	0	0	0	0	0	0	0
824	0	0	65	1	1	1	0	0	0	0	0	0	0	0	0
825	0	0	74	1	1	1	0	0	0	0	0	0	0	0	0
826	0	1	73	1	1	1	0	0	0	0	0	0	0	0	0
827	0	1	77	1	1	1	0	0	0	0	0	0	0	0	0
828	0	0	73	1	1	1	0	0	0	0	0	0	0	0	0
829	0	0	68	1	1	1	0	0	0	0	0	1	0	0	0
830	0	0	80	1	1	1	0	0	0	0	0	1	0	0	0
831	0	0	75	0	1	1	0	0	0	0	0	0	0	0	0
832	0	0	71	0	1	1	0	0	0	0	0	0	0	0	0
833	0	0	89	0	1	1	0	0	0	0	0	1	0	0	0
834	0	0	70	0	1	1	0	0	0	0	0	1	0	0	0
835	0	0	80	0	1	1	0	0	0	0	0	0	0	0	0
836	0	0	81	0	1	1	0	0	0	0	0	1	0	0	0
837	0	0	71	0	1	1	0	0	0	0	0	0	0	0	0
838	0	0	68	0	1	1	0	0	0	0	0	1	0	0	0
839	0	0	76	0	1	1	0	0	0	0	0	0	0	0	0
840	0	1	69	0	1	1	0	0	0	0	0	1	0	0	0
841	0	0	79	0	1	1	0	0	0	0	0	0	0	0	0
842	0	0	74	0	1	1	0	0	0	0	0	0	0	0	0
843	0	0	74	0	1	1	0	0	0	0	0	0	0	0	0
844	0	0	71	1	0	1	0	0	0	0	0	0	0	0	0
845	0	0	70	1	0	1	0	0	0	0	0	0	0	0	0
846	0	0	69	1	0	1	0	0	0	0	0	0	0	0	0
847	0	0	70	1	0	1	0	0	0	0	0	1	0	0	0
848	0	0	68	1	0	1	0	0	0	0	0	0	0	0	0
849	0	1	65	1	0	1	0	0	0	0	0	0	0	0	0
850	0	1	78	1	0	1	0	0	0	0	0	0	0	0	0
851	0	1	74	1	0	1	0	0	0	0	0	1	0	0	0
852	0	0	86	1	0	1	0	0	0	0	0	1	0	0	1
853	0	0	96	1	0	1	0	0	0	0	0	0	0	0	0
854	0	1	71	1	0	1	0	0	0	0	0	0	0	1	0
855	0	0	78	1	0	1	0	0	0	0	0	1	0	0	0
856	0	0	65	1	0	1	0	0	0	0	0	0	0	0	0
857	0	1	65	1	0	1	0	0	0	0	0	0	0	0	0
858	0	0	65	0	0	1	0	0	0	0	0	0	0	1	0
859	0	1	66	0	0	1	0	0	0	0	0	0	0	0	0
860	0	0	67	0	0	1	0	0	0	0	0	0	1	0	1
861	0	0	80	0	0	1	0	0	0	0	0	0	0	1	0
862	0	0	71	0	0	1	0	0	0	0	0	1	0	0	0
863	0	1	78	0	0	1	0	0	0	0	0	0	0	0	0
864	0	1	72	0	0	1	0	0	0	0	0	1	0	0	0
865	0	1	77	0	0	1	0	0	0	0	0	0	0	0	0
866	0	0	69	0	0	1	0	0	0	0	0	0	0	0	0
867	0	0	78	0	0	1	0	0	0	0	0	0	0	0	0
868	0	0	74	0	0	1	0	0	0	0	0	0	0	0	0
869	0	0	71	0	0	1	0	0	0	0	0	0	0	0	0
870	0	0	74	0	0	1	0	0	0	0	0	0	0	0	0
871	0	0	83	0	0	1	0	0	0	0	0	0	0	0	0
872	0	0	73	0	0	1	0	0	0	0	0	0	0	0	0
873	0	0	65	0	0	1	0	0	0	0	0	0	0	0	0
874	0	0	87	0	0	1	0	0	0	0	0	1	1	1	1
875	0	1	73	0	0	1	0	0	0	0	0	0	0	0	0
876	0	1	68	0	0	1	0	0	0	0	0	0	0	0	0
877	0	0	78	0	0	1	0	0	0	0	0	0	0	0	0
878	0	0	75	0	0	1	0	0	0	0	0	0	0	0	0
879	0	0	68	0	0	1	0	0	0	0	0	1	0	0	0
880	0	0	69	0	0	1	0	0	0	0	0	0	0	0	1
881	0	0	80	0	0	1	0	0	0	0	0	1	0	0	0
882	0	1	76	0	0	1	0	0	0	0	0	1	0	1	0
883	0	0	76	0	0	1	0	0	0	0	0	0	0	0	0
884	0	0	84	0	0	1	0	0	0	0	0	0	0	0	0
885	0	0	72	0	0	1	0	0	0	0	0	0	0	0	0
886	0	0	79	0	0	1	0	0	0	0	0	0	0	0	0
887	0	0	90	1	1	0	0	0	0	0	0	1	0	0	0
888	0	0	73	1	1	0	0	0	0	0	0	0	0	0	0
889	0	1	74	1	1	0	0	0	0	0	0	0	0	0	0
890	0	1	72	1	1	0	0	0	0	0	0	0	0	0	0
891	0	1	77	1	1	0	0	0	0	0	0	1	0	0	0
892	0	0	77	1	1	0	0	0	0	0	0	0	0	0	0
893	0	0	76	1	1	0	0	0	0	0	0	0	0	0	0
894	0	1	83	1	1	0	0	0	0	0	0	1	0	0	0
895	0	0	91	1	1	0	0	0	0	0	0	0	0	0	0
896	0	1	79	1	1	0	0	0	0	0	0	0	0	0	0
897	0	1	87	1	1	0	0	0	0	0	0	0	0	0	0
898	0	1	66	1	1	0	0	0	0	0	0	0	0	0	0
899	0	0	80	1	1	0	0	0	0	0	0	0	0	0	0
900	0	1	83	1	1	0	0	0	0	0	0	1	0	0	0
901	0	0	77	1	1	0	0	0	0	0	0	0	0	0	0
902	0	0	84	1	1	0	0	0	0	0	0	0	0	0	0
903	0	1	76	0	1	0	0	0	0	0	0	0	0	0	1
904	0	0	74	0	1	0	0	0	0	0	0	0	0	1	0
905	0	0	71	0	1	0	0	0	0	0	0	0	1	0	0
906	0	1	71	0	1	0	0	0	0	0	0	0	1	1	0
907	0	0	80	0	1	0	0	0	0	0	0	0	0	0	0
908	0	0	68	0	1	0	0	0	0	0	0	1	1	0	0
909	0	0	76	0	1	0	0	0	0	0	0	0	0	0	0
910	0	0	88	0	1	0	0	0	0	0	0	1	0	0	0
911	0	0	69	0	1	0	0	0	0	0	0	0	0	0	0
912	0	0	83	0	1	0	0	0	0	0	0	0	0	0	0
913	0	0	83	0	1	0	0	0	0	0	0	0	0	0	0
914	0	1	67	0	1	0	0	0	0	0	0	1	0	0	0
915	0	1	76	0	1	0	0	0	0	0	0	1	0	0	0
916	0	0	80	0	1	0	0	0	0	0	0	0	0	0	0
917	0	0	67	0	1	0	0	0	0	0	0	0	0	0	0
918	0	0	78	0	1	0	0	0	0	0	0	0	0	0	0
919	0	0	67	0	1	0	0	0	0	0	0	0	0	0	0
920	0	0	86	0	1	0	0	0	0	0	0	0	0	0	0
921	0	1	86	0	1	0	0	0	0	0	0	0	0	0	0
922	0	0	76	0	1	0	0	0	0	0	0	0	0	0	0
923	0	0	80	0	1	0	0	0	0	0	0	1	0	0	0
924	0	0	84	0	1	0	0	0	0	0	0	0	0	0	0
925	0	0	88	0	1	0	0	0	0	0	0	1	0	1	0
926	0	1	81	0	1	0	0	0	0	0	0	0	0	0	0
927	0	0	89	0	1	0	0	0	0	0	0	0	0	0	0
928	0	0	82	0	1	0	0	0	0	0	0	0	0	0	0
929	0	0	72	0	1	0	0	0	0	0	0	1	0	0	0
930	0	0	73	0	1	0	0	0	0	0	0	1	0	0	0
931	0	0	79	1	0	0	0	0	0	0	0	1	0	0	0
932	0	1	83	1	0	0	0	0	0	0	0	0	0	1	1
933	0	0	79	1	0	0	0	0	0	0	0	0	1	1	1
934	0	1	72	1	0	0	0	0	0	0	0	0	1	1	0
935	0	1	85	1	0	0	0	0	0	0	0	0	0	0	1
936	0	0	68	1	0	0	0	0	0	0	0	0	0	0	0
937	0	0	85	1	0	0	0	0	0	0	0	0	0	0	0
938	0	0	77	1	0	0	0	0	0	0	0	0	0	0	0
939	0	1	81	1	0	0	0	0	0	0	0	0	0	0	0
940	0	0	65	1	0	0	0	0	0	0	0	1	0	0	0
941	0	0	74	1	0	0	0	0	0	0	0	0	0	0	0
942	0	0	78	1	0	0	0	0	0	0	0	0	0	0	0
943	0	0	69	1	0	0	0	0	0	0	0	0	0	1	1
944	0	0	81	1	0	0	0	0	0	0	0	1	0	0	1
945	0	0	77	1	0	0	0	0	0	0	0	1	0	0	0
946	0	0	70	1	0	0	0	0	0	0	0	0	0	1	1
947	0	1	70	1	0	0	0	0	0	0	0	0	0	0	0
948	0	0	76	1	0	0	0	0	0	0	0	0	0	0	0
949	0	1	68	1	0	0	0	0	0	0	0	0	0	0	0
950	0	1	71	1	0	0	0	0	0	0	0	0	0	0	0
951	0	0	65	1	0	0	0	0	0	0	0	0	0	0	1
952	0	0	66	1	0	0	0	0	0	0	0	0	0	0	0
953	0	0	71	1	0	0	0	0	0	0	0	1	0	0	0
954	0	1	66	1	0	0	0	0	0	0	0	0	0	0	0
955	0	0	71	1	0	0	0	0	0	0	0	1	0	0	0
956	0	0	86	1	0	0	0	0	0	0	0	0	0	1	1
957	0	1	71	1	0	0	0	0	0	0	0	1	0	0	0
958	0	0	69	1	0	0	0	0	0	0	0	0	0	0	0
959	0	1	67	1	0	0	0	0	0	0	0	0	0	0	0
960	0	0	74	1	0	0	0	0	0	0	0	0	1	1	0
961	0	1	77	1	0	0	0	0	0	0	0	1	0	0	0
962	0	1	80	1	0	0	0	0	0	0	0	1	0	0	0
963	0	1	80	1	0	0	0	0	0	0	0	0	0	0	0
964	0	0	69	1	0	0	0	0	0	0	0	0	0	0	0
965	0	0	71	1	0	0	0	0	0	0	0	1	0	0	0
966	0	1	89	1	0	0	0	0	0	0	0	0	0	0	0
967	0	0	74	1	0	0	0	0	0	0	0	0	0	0	0
968	0	0	77	1	0	0	0	0	0	0	0	0	0	0	0
969	0	0	83	1	0	0	0	0	0	0	0	0	1	0	1
970	0	0	80	1	0	0	0	0	0	0	0	0	0	1	0
971	0	0	79	1	0	0	0	0	0	0	0	0	0	0	0
972	0	1	71	1	0	0	0	0	0	0	0	0	0	0	0
973	0	1	65	0	0	0	0	0	0	0	0	0	0	0	0
974	0	1	69	0	0	0	0	0	0	0	0	0	0	0	0
975	0	0	90	0	0	0	0	0	0	0	0	0	0	0	0
976	0	1	85	0	0	0	0	0	0	0	0	0	0	1	0
977	0	0	67	0	0	0	0	0	0	0	0	1	0	0	0
978	0	1	74	0	0	0	0	0	0	0	0	0	0	0	0
979	0	0	66	0	0	0	0	0	0	0	0	1	0	0	0
980	0	0	79	0	0	0	0	0	0	0	0	0	0	0	1
981	0	0	67	0	0	0	0	0	0	0	0	0	0	0	0
982	0	1	84	0	0	0	0	0	0	0	0	1	0	0	0
983	0	0	86	0	0	0	0	0	0	0	0	0	1	0	1
984	0	0	66	0	0	0	0	0	0	0	0	1	0	0	0
985	0	0	66	0	0	0	0	0	0	0	0	0	0	0	0
986	0	1	67	0	0	0	0	0	0	0	0	0	0	0	0
987	0	0	79	0	0	0	0	0	0	0	0	0	0	0	0
988	0	0	69	0	0	0	0	0	0	0	0	0	0	0	0
989	0	0	83	0	0	0	0	0	0	0	0	0	0	0	0
990	0	0	69	0	0	0	0	0	0	0	0	0	0	0	0
991	0	1	91	0	0	0	0	0	0	0	0	0	0	0	0
992	0	1	82	0	0	0	0	0	0	0	0	0	0	0	0
993	0	0	71	0	0	0	0	0	0	0	0	1	0	0	0
994	0	0	68	0	0	0	0	0	0	0	0	1	0	0	0
995	0	0	70	0	0	0	0	0	0	0	0	0	0	0	0
996	0	0	80	0	0	0	0	0	0	0	0	0	0	0	0
997	0	0	69	0	0	0	0	0	0	0	0	1	0	0	0
998	0	0	76	0	0	0	0	0	0	0	0	0	0	0	0
999	0	0	77	0	0	0	0	0	0	0	0	0	0	0	0
1000	0	1	68	0	0	0	0	0	0	0	0	0	0	0	0
1001	0	0	81	0	0	0	0	0	0	0	0	0	0	0	0
1002	0	0	68	0	0	0	0	0	0	0	0	0	0	0	0
1003	0	0	70	0	0	0	0	0	0	0	0	0	0	0	0
1004	0	1	90	0	0	0	0	0	0	0	0	0	1	1	0
1005	0	0	67	0	0	0	0	0	0	0	0	0	0	0	0
1006	0	1	76	0	0	0	0	0	0	0	0	0	0	0	0
1007	0	0	75	0	0	0	0	0	0	0	0	0	0	0	0
1008	0	0	90	0	0	0	0	0	0	0	0	0	0	0	0
1009	0	0	65	0	0	0	0	0	0	0	0	1	0	0	0
1010	0	0	76	0	0	0	0	0	0	0	0	1	0	0	0
1011	0	1	73	0	0	0	0	0	0	0	0	1	0	1	1
1012	0	0	66	0	0	0	0	0	0	0	0	0	0	0	0
1013	0	1	73	0	0	0	0	0	0	0	0	0	0	0	0
1014	0	0	73	0	0	0	0	0	0	0	0	0	0	0	1
1015	0	0	69	0	0	0	0	0	0	0	0	0	1	0	0
1016	0	0	85	0	0	0	0	0	0	0	0	0	0	0	0
1017	0	0	65	0	0	0	0	0	0	0	0	0	0	0	0
1018	0	1	67	0	0	0	0	0	0	0	0	0	0	0	0
1019	0	0	92	0	0	0	0	0	0	0	0	0	0	0	0
1020	0	1	87	0	0	0	0	0	0	0	0	0	0	0	0
1021	0	0	69	0	0	0	0	0	0	0	0	1	0	0	1
1022	0	1	70	0	0	0	0	0	0	0	0	0	0	0	0
1023	0	0	65	0	0	0	0	0	0	0	0	0	0	0	0
1024	0	0	88	0	0	0	0	0	0	0	0	0	0	0	0
1025	0	1	93	0	0	0	0	0	0	0	0	0	0	0	0
1026	0	0	83	0	0	0	0	0	0	0	0	0	0	0	0
1027	0	0	70	0	0	0	0	0	0	0	0	0	0	0	0
1028	0	0	73	0	0	0	0	0	0	0	0	0	0	0	0
1029	0	1	69	0	0	0	0	0	0	0	0	0	0	0	0
1030	0	0	75	0	0	0	0	0	0	0	0	1	1	0	0
1031	0	0	69	0	0	0	0	0	0	0	0	0	1	0	0
1032	0	1	74	0	0	0	0	0	0	0	0	1	0	0	0
1033	0	0	71	0	0	0	0	0	0	0	0	0	0	0	0
1034	0	1	65	0	0	0	0	0	0	0	0	0	0	0	0
1035	0	0	69	0	0	0	0	0	0	0	0	0	0	0	0
1036	0	0	82	0	0	0	0	0	0	0	0	0	0	0	0
1037	0	0	80	0	0	0	0	0	0	0	0	0	0	0	0
1038	0	0	68	0	0	0	0	0	0	0	0	0	0	0	0
